# Supplementary material for: Comparison of Multiple-Locus Variable-Number Tandem Repeat Analysis Profiles of Enteropathogenic Yersinia spp. Obtained from Humans, Domestic Pigs, Wild Boars, Rodents, Pork and Dog Food
Source: Animals (Basel). 2023 Sep 29;13(19):3055. doi: 10.3390/ani13193055 (PMC10571951; doi:10.3390/ani13193055)
Supplement: Supplementary file 1 [file animals-13-03055-s001.zip]

Archive with 3 entries (3 files):
- Figure S1. Example of electropherogram.pdf
- MLVA database.csv
- README.md
