# Supplementary material for: Comparison of Multiple-Locus Variable-Number Tandem Repeat Analysis Profiles of Enteropathogenic Yersinia spp. Obtained from Humans, Domestic Pigs, Wild Boars, Rodents, Pork and Dog Food
Source: Animals (Basel). 2023 Sep 29;13(19):3055. doi: 10.3390/ani13193055 (PMC10571951; doi:10.3390/ani13193055)
Supplement: Supplementary file 1 [file animals-13-03055-s001.zip › MLVA database.csv]

isolate-nr	year-of-isolation	source	BT/ST	V2A	V4	V5	V6	V7	V9	MLVA-profile
1	Not known	Pork	4/O:3	13	7	16	7	8	3	13-7-16-7-8-3
2	Not known	Unknown	4/O:3	11	2	9	15	6	3	11-2-9-15-6-3
3	Not known	Unknown	4/O:3	14	2	4	22	7	3	14-2-4-22-7-3
4	Not known	Unknown	4/O:3	9	4	11	13	8	4	9-4-11-13-8-4
5	Not known	Unknown	4/O:3	15	8	11	5	13	3	15-8-11-5-13-3
6	Not known	Reference strain (CCUG)	2/O:9	10	2	10	15	4	5	10-2-10-15-4-5
7	1999	Dog feed	4/O:3	10	8	10	7	9	3	10-8-10-7-9-3
8	1999	Pork	4/O:3	13	2	14	6	6	3	13-2-14-6-6-3
9	1999	Pork	4/O:3	13	11	6	9	9	3	13-11-6-9-9-3
10	1999	Pork	4/O:3	12	13	6	8	9	3	12-13-6-8-9-3
11	1999	Pork	4/O:3	11	8	11	7	16	3	11-8-11-7-16-3
12	1999	Pork	4/O:3	12	2	6	8	5	3	12-2-6-8-5-3
13	1999	Pork	4/O:3	2	2	8	6	7	3	2-2-8-6-7-3
14	2006	Rodent	4/O:3	19	4	5	11	8	3	19-4-5-11-8-3
15	2007	Rodent	4/O:3	7	6	16	10	13	3	7-6-16-10-13-3
16	2007	Pig	4/O:3	7	6	16	10	13	3	7-6-16-10-13-3
17	2007	Pig	4/O:3	7	6	17	10	13	3	7-6-17-10-13-3
18	2007	Pig	4/O:3	7	6	17	10	12	3	7-6-17-10-12-3
19	2007	Pig	4/O:3	10	8	16/17	7	9	3	10-8-16/17-7-9-3
20	2007	Pig	4/O:3	7	6	16	10	12	3	7-6-16-10-12-3
21	2007	Pig	4/O:3	7	6	17	10	12	3	7-6-17-10-12-3
22	2007	Pig	4/O:3	7	6	16	10	13	3	7-6-16-10-13-3
23	2014	Human	4/O:3	15	5	10	10	8	3	15-5-10-10-8-3
24	2013	Human	4/O:3	11	4	13	12	16	3	11-4-13-12-16-3
25	2012	Human	1A/O:21	ND	2	7	9	5	ND	ND-2-7-9-5-ND
26	2013	Human	4/O:3	11	5	7	8	7	4	11-5-7-8-7-4
27	2014	Human	4/O:3	7	10	10	5	15	4	7-10-10-5-15-4
28	2013	Human	4/O:3	13	3	7	6	17	5	13-3-7-6-17-5
29	2013	Human	4/O:3	17	5	7	7	9	6	17-5-7-7-9-6
30	2013	Human	4/O:3	17	11	6	7	16	3	17-11-6-7-16-3
31	2013	Human	4/O:3	12	7	11	8	11	5	12-7-11-8-11-5
32	2012	Human	4/O:3	15	4	19	17	14	3	15-4-19-17-14-3
33	2013	Human	2/O:9	6	2	10	4	5	5	6-2-10-4-5-5
34	2013	Human	2/O:9	8	2	8	8	5	5	8-2-8-8-5-5
35	2011	Human	4/O:3	16	2	16	9	7	3	16-2-16-9-7-3
36	2010	Human	4/O:3	18	5	6	13	17	3	18-5-6-13-17-3
37	2011	Human	4/O:3	15	4	18	11	17	3	15-4-18-11-17-3
38	2011	Human	4/O:3	10	3	10	5	10	3	10-3-10-5-10-3
39	2012	Human	4/O:3	12	3	19	6	16	5	12-3-19-6-16-5
40	2012	Human	4/O:3	14	2	12	5	7	3	14-2-12-5-7-3
41	2012	Human	4/O:3	12	2	11	7	8	3	12-2-11-7-8-3
42	2012	Human	4/O:3	16	2	8	6	14	3	16-2-8-6-14-3
43	2012	Human	4/O:3	11	2	11	4	8	2	11-2-11-4-8-2
44	2012	Human	4/O:3	11	6	11	9	15	3	11-6-11-9-15-3
45	2013	Human	4/O:3	11	6	11	10	14	3	11-6-11-10-14-3
46	2012	Human	4/O:3	11	4	12	4	8	3	11-4-12-4-8-3
47	2012	Human	4/O:3	23	2	5	3	8	3	-2-5-3-8-3
48	2012	Human	1A/O:21	ND	2	6	missing	7	ND	ND-2-60-7-ND
49	2014	Human	2/O:9	5	2	7	7	7	5	5-2-7-7-7-5
50	2011	Human	1A/O:21	ND	2	7	7	3	ND	ND-2-7-7-3-ND
51	2013	Human	2/O:9	4	2	9	7	8	5	4-2-9-7-8-5
52	2013	Human	2/O:9	6	2	8	15	6	4	6-2-8-15-6-4
53	2014	Human	2/O:9	6	2	10	15	6	5	6-2-10-15-6-5
54	2012	Human	1A/O:21	ND	2	9	7	9	ND	ND-2-9-7-9-ND
55	2014	Human	2/O:9	5	2	8	7	5	5	5-2-8-7-5-5
56	2014	Pig	4/O:3	13	4	15	15	7	3	13-4-15-15-7-3
57	2014	Pig	4/O:3	13	4	16	16	16	3	13-4-16-16-16-3
58	2014	Pig	4/O:3	13	4	16	16	16	3	13-4-16-16-16-3
59	2014	Pig	4/O:3	13	4	16	16	16	3	13-4-16-16-16-3
60	2014	Pig	4/O:3	13	4	16	16	16	3	13-4-16-16-16-3
61	2014	Pig	4/O:3	17	10	16	8	10	3	17-10-16-8-10-3
62	2014	Pig	4/O:3	20	4	23	19	14	3	20-4-23-19-14-3
63	2014	Pig	4/O:3	19	4	23	16	14	3	19-4-23-16-14-3
64	2014	Pig	4/O:3	19	4	23	19	14	3	19-4-22-19-14-3
65	2014	Pig	4/O:3	10	10	17	10	12	3	10-10-17-10-12-3
66	2014	Pig	4/O:3	10	10	16	10	12	3	10-10-16-10-12-3
67	2014	Pig	4/O:3	10	10	17	10	12	3	10-10-17-10-12-3
68	2014	Pig	4/O:3	14	4	9	11	8	3	14-4-9-11-8-3
69	2014	Pig	4/O:3	14	4	9	11	8	3	14-4-9-11-8-3
70	2014	Pig	4/O:3	14	4	9	11	8	3	14-4-9-11-8-3
71	2014	Pig	4/O:3	14	4	9	11	8	3	14-4-9-11-8-3
72	2014	Pig	4/O:3	10	4	17	8	10	3	10-4-17-8-10-3
73	2014	Pig	4/O:3	10	4	17	8	10	3	10-4-17-8-10-3
74	2014	Pig	4/O:3	9	7	12	7	10	3	9-7-12-7-10-3
75	2014	Pig	4/O:3	9	7	12	7	10	3	9-7-12-7-10-3
76	2014	Pig	4/O:3	9	7	12	7	10	3	9-7-12-7-10-3
77	2014	Pig	4/O:3	9	7	12	7	10	3	9-7-12-7-10-3
78	2014	Pig	4/O:3	13	6	10	11	7	3	13-6-10-11-7-3
79	2014	Pig	4/O:3	13	6	10	11	7	3	13-6-10-11-7-3
80	2014	Pig	4/O:3	13	6	10	11	7	3	13-6-10-11-7-3
81	2014	Pig	4/O:3	13	6	10	11	7	3	13-6-10-11-7-3
82	2014	Pig	4/O:3	9	8	11	8	12	3	9-8-11-8-12-3
83	2014	Pig	4/O:3	14	4	13	11	8	3	14-4-13-11-8-3
84	2014	Pig	4/O:3	14	4	13	11	8	3	14-4-13-11-8-3
85	2014	Pig	4/O:3	14	4	13	11	8	3	14-4-13-11-8-3
86	2014	Pig	4/O:3	13	4	16	17	12	3	13-4-16-17-12-3
87	2014	Pig	4/O:3	13	4	14	16	12	3	13-4-14-16-12-3
88	2014	Pig	4/O:3	14	4	16	17	12	3	14-4-16-17-12-3
89	2014	Pig	4/O:3	10	9	14	8	11	3	10-9-14-8-11-3
90	2014	Pig	4/O:3	10	9	14	8	11	3	10-9-14-8-11-3
91	2014	Pig	4/O:3	10	9	14	8	11	3	10-9-14-8-11-3
92	2014	Pig	4/O:3	3	5	5	12	8	3	3-5-5-12-8-3
93	2014	Pig	4/O:3	3	5	5	12	8	3	3-5-5-12-8-3
94	2014	Pig	4/O:3	18	10	14	8	10	3	18-10-14-8-10-3
95	2014	Pig	4/O:3	18	10	14	8	10	3	18-10-14-8-10-3
96	2014	Pig	4/O:3	10	2	13	13	7	3	10-2-13-13-7-3
97	2014	Pig	4/O:3	10	2	12	12	7	3	10-2-12-12-7-3
98	2014	Pig	4/O:3	10	2	12	12	7	3	10-2-12-12-7-3
99	2014	Pig	4/O:3	10	2	15	12	6	3	10-2-15-12-6-3
100	2014	Pig	4/O:3	10	2	12	12	7	3	10-2-12-12-7-3
101	2014	Pig	4/O:3	10	7	10	9	10	3	10-7-10-9-10-3
102	2014	Pig	4/O:3	10	7	10	9	10	3	10-7-10-9-10-3
103	2014	Pig	4/O:3	10	7	10	10	10	3	10-7-10-10-10-3
104	2014	Pig	4/O:3	10	6	10	9	10	3	10-6-10-9-10-3
105	2014	Pig	4/O:3	11	4	12	10	10	4	11-4-12-10-10-4
106	2014	Pig	4/O:3	18	10	13	11	8	3	18-10-13-11-8-3
107	2014	Pig	4/O:3	18	10	12	11	8	3	18-10-12-11-8-3
108	2014	Pig	4/O:3	11	4	12	10	10	4	11-4-12-10-10-4
109	2014	Pig	4/O:3	11	4	12	10	10	4	11-4-12-10-10-4
110	2014	Pig	4/O:3	11	2	11	5	12	2	11-2-11-5-12-2
111	2014	Pig	4/O:3	9	4	12	11	15	4	9-4-12-11-15-4
112	2014	Pig	4/O:3	9	4	12	11	15	4	9-4-12-11-15-4
113	2014	Pig	4/O:3	17	4	7	10	4	3	17-4-7-10-4-3
114	2014	Pig	4/O:3	16	4	8	10	4	3	16-4-8-10-4-3
115	2014	Pig	4/O:3	16	4	8	10	5	3	16-4-8-10-4-3
116	2014	Pig	4/O:3	16	4	7	10	4	3	16-4-7-10-4-3
117	2014	Pig	4/O:3	9	8	9/8	12	11	3	9-8-9/8-12-11-3
118	2014	Pig	4/O:3	9	8	8	12	11	3	9-8-8-12-11-3
119	2014	Pig	4/O:3	9	8	8	12	11	3	9-8-8-12-11-3
120	2014	Pig	2/O:9	6	2	7	7	6	5	6-2-7-7-6-5
121	2014	Pig	2/O:9	6	2	7	7	5	5	6-2-7-7-5-5
122	2014	Pig	2/O:9	6	2	7	7	6	5	6-2-7-7-6-5
123	2014	Pig	2/O:9	6	2	7	7	6	5	6-2-7-7-6-5
124	2014	Pig	4/O:3	15	5	7	13	12	3	15-5-7-13-12-3
125	2014	Pig	4/O:3	9	4	11	9	12	3	9-4-11-9-12-3
126	2014	Pig	4/O:3	9	4	11	9	12	3	9-4-11-9-12-3
127	2014	Pig	4/O:3	16	2	15	10	10	3	16-2-15-10-10-3
128	2014	Pig	4/O:3	16	2	15	10	10	3	16-2-15-10-10-3
129	2014	Pig	4/O:3	16	2	15	10	10	3	16-2-15-10-10-3
130	2014	Pig	4/O:3	15	2	15	10	10	3	15-2-15-10-10-3
131	2014	Pig	4/O:3	9	6	21	10	10	3	9-6-21-10-10-3
132	2014	Pig	4/O:3	12	2	17	13	14	3	12-2-17-13-14-3
133	2014	Pig	4/O:3	14	4	12	19	15	3	14-4-12-19-15-3
134	2014	Pig	4/O:3	10	4	15	13	9	3	10-4-15-13-9-3
135	2014	Pig	4/O:3	10	4	14	13	14	3	10-4-14-13-14-3
136	2014	Pig	4/O:3	10	4	12	14	7	3	10-4-12-14-7-3
137	2016	Pig	4/O:3	15	4	10	12	9	3	15-4-10-12-9-3
138	2016	Pig	4/O:3	15	4	10	12	9	3	15-4-10-12-9-3
139	2016	Pig	4/O:3	15	4	10	12	9	3	15-4-10-12-9-3
140	2016	Pig	4/O:3	15	4	10	12	9	3	15-4-10-12-9-3
141	2016	Pig	2/O:9	6	2	7	7	7	5	6-2-7-7-7-5
142	2016	Pig	2/O:9	6	2	7	7	7	5	6-2-7-7-7-5
143	2016	Pig	2/O:9	6	2	7	7	7	5	6-2-7-7-7-5
144	2016	Pig	2/O:9	6	2	7	7	7	5	6-2-7-7-7-5
145	2016	Pig	2/O:9	6	2	7	7	7	5	6-2-7-7-7-5
146	2016	Pig	2/O:9	6	2	7	7	6	5	6-2-7-7-6-5
147	2016	Pig	2/O:9	6	2	7	7	6	5	6-2-7-7-6-5
148	2016	Pig	2/O:9	6	2	8	7	5	5	6-2-8-7-5-5
149	2016	Pig	4/O:3	ND	4	16	16	17	3	ND-4-16-16-17-3
150	2016	Pig	4/O:3	13	4	16	16	17	3	13-4-16-16-17-3
151	2016	Pig	4/O:3	3	5	5	12	8	3	3-5-5-12-8-3
152	2016	Pig	4/O:3	3	5	5	12	8	3	3-5-5-12-8-3
153	2016	Pig	4/O:3	13	9	11	6	13	3	13-9-11-6-13-3
154	2016	Pig	4/O:3	13	9	11	6	13	3	13-9-11-6-13-3
155	2016	Pig	4/O:3	10	4	17	8	12	3	10-4-17-8-12-3
156	2016	Pig	4/O:3	15	2	10	8	4	3	15-2-10-8-4-3
157	2016	Pig	4/O:3	15	2	11	8	4	3	15-2-11-8-4-3
158	2016	Pig	4/O:3	13	5	11	9	18	3	13-5-11-9-18-3
159	2016	Pig	4/O:3	13	5	11	9	18	3	13-5-11-9-18-3
160	2016	Pig	4/O:3	13	5	11	9	18	3	13-5-11-9-18-3
161	2016	Pig	4/O:3	13	5	11	9	18	3	13-5-11-9-18-3
162	2016	Pig	4/O:3	10	4	17	8	12	3	10-4-17-8-12-3
163	2016	Pig	4/O:3	10	4	17	8	12	3	10-4-17-8-12-3
164	2016	Pig	4/O:3	10	4	17	8	12	3	10-4-17-8-12-3
165	2016	Pig	4/O:3	10	4	17	8	12	3	10-4-17-8-12-3
166	2016	Pig	4/O:3	10	4	17	9	12	3	10-4-17-9-12-3
167	2016	Pig	4/O:3	10	4	17	9	12	3	10-4-17-9-12-3
168	2016	Pig	4/O:3	10	4	17	9	12	3	10-4-17-9-12-3
169	2016	Pig	4/O:3	10	4	17	9	12	3	10-4-17-9-12-3
170	2016	Pig	4/O:3	20	10	6	8	14	3	20-10-6-8-14-3
171	2016	Pig	4/O:3	20	10	6	8	14	3	20-10-6-8-14-3
172	2016	Pig	4/O:3	20	10	6	8	14	3	20-10-6-8-14-3
173	2016	Pig	4/O:3	20	10	6	8	14	3	20-10-6-8-14-3
174	2016	Pig	4/O:3	21	10	6	8	14	3	21-10-6-8-14-3
175	2016	Pig	4/O:3	20	10	6	8	14	3	20-10-6-8-14-3
176	2016	Pig	4/O:3	14	2	11	9	4	3	14-2-11-9-4-3
177	2016	Pig	4/O:3	14	2	11	9	4	3	14-2-11-9-4-3
178	2016	Pig	4/O:3	14	2	11	9	4	3	14-2-11-9-4-3
179	2016	Pig	4/O:3	14	2	11	9	4	3	14-2-11-9-4-3
180	2016	Pig	4/O:3	18	8	19	3	4	3	18-8-19-3-4-3
181	2016	Pig	4/O:3	18	8	19	3	4	3	18-8-19-3-4-3
182	2016	Pig	4/O:3	18	8	17	3	4	3	18-8-17-3-4-3
183	2016	Pig	4/O:3	18	8	17	3	4	3	18-8-17-3-4-3
184	2016	Pig	4/O:3	18	8	17	3	4	3	18-8-17-3-4-3
185	2016	Pig	4/O:3	17	8	19	3	4	3	17-8-19-3-4-3
186	2016	Pig	4/O:3	17	8	19	3	4	3	17-8-19-3-4-3
187	2016	Pig	4/O:3	17	8	19	3	4	3	17-8-19-3-4-3
188	2016	Pig	4/O:3	16	5	15	10	13	3	16-5-15-10-13-3
189	2016	Pig	4/O:3	10	6	11	10	10	3	10-6-11-10-10-3
190	2016	Pig	4/O:3	10	6	11	11	10	3	10-6-11-11-10-3
191	2016	Pig	4/O:3	10	6	11	10	10	3	10-6-11-10-10-3
192	2016	Pig	4/O:3	3	4	5	7	8	3	3-4-5-7-8-3
193	2016	Pig	4/O:3	3	4	5	7	8	3	3-4-5-7-8-3
194	2016	Pig	4/O:3	10	4	17	8	12	3	10-4-17-8-12-3
195	2016	Pig	4/O:3	10	4	17	8	12	3	10-4-17-8-12-3
196	2016	Pig	4/O:3	14	2	6	8	4	3	14-2-6-8-4-3
197	2016	Pig	4/O:3	14	2	6	8	4	3	14-2-6-8-4-3
198	2016	Pig	4/O:3	3	4	6	10	8	3	3-4-6-10-8-3
199	2016	Pig	4/O:3	18	9	12	3	4	3	18-9-12-3-4-3
200	2016	Pig	4/O:3	18	9	12	3	4	3	18-9-12-3-4-3
201	2016	Pig	2/O:9	6	2	7	7	5	5	6-2-7-7-5-5
202	2016	Pig	2/O:9	6	2	7	7	7	5	6-2-7-7-7-5
203	2016	Pig	2/O:9	6	2	7	7	5	5	6-2-7-7-5-5
204	2016	Pig	2/O:9	6	2	7	7	7	7	6-2-7-7-7-7
205	2016	Pig	2/O:9	6	2	7	7	7	5	6-2-7-7-7-5
206	2016	Pig	2/O:9	6	2	7	7	7	5	6-2-7-7-7-5
207	2016	Pig	2/O:9	6	2	7	7	7	5	6-2-7-7-7-5
208	2016	Pig	2/O:9	6	2	7	7	6	5	6-2-7-7-6-5
209	2016	Pig	2/O:9	6	2	7	7	7	5	6-2-7-7-7-5
210	2016	Pig	4/O:3	19	6	11	11	10	3	19-6-11-11-10-3
211	2016	Pig	4/O:3	15	6	11	11	10	3	15-6-11-11-10-3
212	2016	Pig	4/O:3	13	4	16	16	17	3	13-4-16-16-17-3
213	2016	Pig	4/O:3	13	4	16	16	17	3	13-4-16-16-17-3
214	2016	Pig	4/O:3	10	4	16	16	17	3	10-4-16-16-17-3
215	2016	Pig	4/O:3	13	4	16	16	17	3	13-4-16-16-17-3
216	2016	Pig	4/O:3	13	4	16	16	17	3	13-4-16-16-17-3
217	2016	Pig	4/O:3	13	9	11	6	10	3	13-9-11-6-10-3
218	2016	Pig	4/O:3	13	9	11	6	10	3	13-9-11-6-10-3
219	2016	Pig	4/O:3	13	9	11	6	13	3	13-9-11-6-13-3
220	2016	Pig	4/O:3	13	9	11	6	13	3	13-9-11-6-13-3
221	2016	Pig	4/O:3	13	9	11	6	13	3	13-9-11-6-13-3
222	2016	Pig	4/O:3	13	9	11	6	13	3	13-9-11-6-13-3
223	2016	Pig	4/O:3	3	5	5	12	8	3	3-5-5-12-8-3
224	2016	Pig	4/O:3	18	10	17	7	9	3	18-10-17-7-9-3
225	2016	Pig	4/O:3	3	4	5	10	7	3	3-4-5-10-7-3
226	2016	Pig	4/O:3	3	4	5	10	8	3	3-4-5-10-8-3
227	2016	Pig	4/O:3	3	4	5	10	8	3	3-4-5-10-8-3
228	2016	Pig	4/O:3	21	10	6	7	14	3	21-10-6-7-14-3
229	2016	Pig	4/O:3	ND	10	6	7	14	3	ND-10-6-7-14-3
230	2016	Pig	4/O:3	14	2	6	8	4	3	14-2-6-8-4-3
231	2016	Pig	4/O:3	14	2	6	8	4	3	14-2-6-8-4-3
232	2016	Pig	4/O:3	13	5	11	9	18	3	13-5-11-9-18-3
233	2016	Pig	4/O:3	13	5	11	9	18	3	13-5-11-9-18-3
234	2016	Pig	4/O:3	13	5	11	9	18	3	13-5-11-9-18-3
235	2016	Pig	4/O:3	13	5	11	10	18	3	13-5-11-10-18-3
236	2016	Pig	4/O:3	20	10	7	8	14	3	20-10-7-8-14-3
237	2016	Pig	4/O:3	20	10	6	8	14	3	20-10-6-8-14-3
238	2016	Pig	4/O:3	3	2/4	6	10	8	3	3-2/4-6-10-8-3
239	2016	Pig	4/O:3	3	4	6	10	8	3	3-4-6-10-8-3
240	2016	Pig	4/O:3	20	10	6	8	14	3	20-10-6-8-14-3
241	2016	Pig	4/O:3	20	10	6	8	14	3	20-10-6-8-14-3
242	2016	Pig	4/O:3	18	8	19	3	4	3	18-8-19-3-4-3
243	2016	Pig	4/O:3	18	8	17	3	4	3	18-8-17-3-4-3
244	2016	Pig	2/O:9	6	2	7	7	8	5	6-2-7-7-8-5
245	2016	Pig	2/O:9	6	2	7	7	8	5	6-2-7-7-8-5
246	2016	Pig	2/O:9	6	2	7	7	8	5	6-2-7-7-8-5
247	2016	Pig	2/O:9	6	4	7	7	8	5	6-4-7-7-8-5
248	2016	Pig	4/O:3	15	10	16	9	16	3	15-10-16-9-16-3
249	2016	Pig	4/O:3	15	10	16	9	16	3	15-10-16-9-16-3
250	2016	Pig	4/O:3	19	8	17	8	10	3	19-8-17-8-10-3
251	2016	Pig	4/O:3	19	8	17	8	10	3	19-8-17-8-10-3
252	2014	Wild boar	1B/NK	3	2	7	7	5	6	3-2-7-7-5-6
253	2014	Wild boar	4/O:3	0	2	6	7	6	6	0-2-6-7-6-6
254	2014	Wild boar	1A O:14	0	2	3	7	7	6	0-2-3-7-7-6
